# Supplementary material for: Isolation and Staining Reveal the Presence of Extracellular DNA in Marine Gel Particles
Source: Gels. 2023 Mar 21;9(3):251. doi: 10.3390/gels9030251 (PMC10048003; doi:10.3390/gels9030251)
Supplement: Supplementary file 1 [file gels-09-00251-s001.zip]

Archive with 1 entries (1 files):
- gels-2268280-supplementary.pdf
